# Supplementary material for: Difference Analysis of the Composition of Iron (Hydr)Oxides and Dissolved Organic Matter in Pit Mud of Different Pit Ages in Luzhou Laojiao and Its Implications for the Ripening Process of Pit Mud
Source: Foods. 2023 Oct 30;12(21):3962. doi: 10.3390/foods12213962 (PMC10648004; doi:10.3390/foods12213962)
Supplement: Supplementary file 1 [file foods-12-03962-s001.zip]

Archive with 1 entries (1 files):
- foods-2675778-supplementary.xlsx
