# Supplementary material for: Difference Analysis of the Composition of Iron (Hydr)Oxides and Dissolved Organic Matter in Pit Mud of Different Pit Ages in Luzhou Laojiao and Its Implications for the Ripening Process of Pit Mud
Source: Foods. 2023 Oct 30;12(21):3962. doi: 10.3390/foods12213962 (PMC10648004; doi:10.3390/foods12213962)
Supplement: Supplementary file 1 [file foods-12-03962-s001.zip › foods-2675778-supplementary.xlsx]

## Sheet: pearson
TableS1-Correlation analysis-Pearson
	AP	DOC	TFe	Fe(Ⅱ)/Fe(Ⅲ)	Fed	Feo	Fec	H/C	O/C	AI	DBE	NOSC	CDPA	VPDP	HULP	UAC	SFA	CHOP	CHONP
AP	1	0.951558	-0.883	0.873076	-0.873461	0.942716	-0.92356	-0.843778	0.880647	0.859258	0.866921	0.810557	0.681684	0.433243	0.742167	0.270101	-0.511777	0.603406	-0.379642
DOC	0.951558	1	-0.96956	0.912583	-0.931314	0.977767	-0.967633	-0.922216	0.947614	0.935035	0.947457	0.912959	0.665462	0.503619	0.812218	0.459141	-0.682507	0.731075	-0.4082
TFe	-0.883	-0.96956	1	-0.859654	0.958183	-0.976815	0.977345	0.951725	-0.933205	-0.939534	-0.949666	-0.968251	-0.627144	-0.496537	-0.838885	-0.59823	0.796109	-0.840329	0.504941
Fe(Ⅱ)/Fe(Ⅲ)	0.873076	0.912583	-0.859654	1	-0.756016	0.861192	-0.827617	-0.764748	0.818203	0.837078	0.884199	0.735071	0.847256	0.537856	0.673255	0.215519	-0.452777	0.481103	-0.246833
Fed	-0.873461	-0.931314	0.958183	-0.756016	1	-0.967052	0.98729	0.93332	-0.920269	-0.908944	-0.910625	-0.97315	-0.506163	-0.474479	-0.855993	-0.629911	0.822635	-0.836361	0.541951
Feo	0.942716	0.977767	-0.976815	0.861192	-0.967052	1	-0.995221	-0.956321	0.957952	0.939521	0.916748	0.950801	0.662429	0.430922	0.804041	0.540253	-0.737924	0.763464	-0.445766
Fec	-0.92356	-0.967633	0.977345	-0.827617	0.98729	-0.995221	1	0.955014	-0.951026	-0.935176	-0.921604	-0.966846	-0.607695	-0.451016	-0.830287	-0.578889	0.776216	-0.797426	0.486163
H/C	-0.843778	-0.922216	0.951725	-0.764748	0.93332	-0.956321	0.955014	1	-0.969214	-0.938452	-0.864459	-0.961552	-0.539656	-0.416216	-0.792915	-0.652255	0.814731	-0.787217	0.352531
O/C	0.880647	0.947614	-0.933205	0.818203	-0.920269	0.957952	-0.951026	-0.969214	1	0.907804	0.857149	0.928646	0.614444	0.408108	0.751256	0.590877	-0.754478	0.706343	-0.325084
AI	0.859258	0.935035	-0.939534	0.837078	-0.908944	0.939521	-0.935176	-0.938452	0.907804	1	0.92438	0.931128	0.581521	0.543399	0.824315	0.55783	-0.760818	0.719577	-0.249785
DBE	0.866921	0.947457	-0.949666	0.884199	-0.910625	0.916748	-0.921604	-0.864459	0.857149	0.92438	1	0.896246	0.570067	0.713516	0.906765	0.463865	-0.726498	0.742002	-0.481877
NOSC	0.810557	0.912959	-0.968251	0.735071	-0.97315	0.950801	-0.966846	-0.961552	0.928646	0.931128	0.896246	1	0.505118	0.458277	0.833461	0.748463	-0.903031	0.878943	-0.503728
CDPA	0.681684	0.665462	-0.627144	0.847256	-0.506163	0.662429	-0.607695	-0.539656	0.614444	0.581521	0.570067	0.505118	1	0.182134	0.336486	0.0918394	-0.225141	0.240313	-0.11928
VPDP	0.433243	0.503619	-0.496537	0.537856	-0.474479	0.430922	-0.451016	-0.416216	0.408108	0.543399	0.713516	0.458277	0.182134	1	0.698644	0.159176	-0.420332	0.307419	-0.273062
HULP	0.742167	0.812218	-0.838885	0.673255	-0.855993	0.804041	-0.830287	-0.792915	0.751256	0.824315	0.906765	0.833461	0.336486	0.698644	1	0.453302	-0.74702	0.753401	-0.500961
UAC	0.270101	0.459141	-0.59823	0.215519	-0.629911	0.540253	-0.578889	-0.652255	0.590877	0.55783	0.463865	0.748463	0.0918394	0.159176	0.453302	1	-0.930511	0.748958	-0.449263
SFA	-0.511777	-0.682507	0.796109	-0.452777	0.822635	-0.737924	0.776216	0.814731	-0.754478	-0.760818	-0.726498	-0.903031	-0.225141	-0.420332	-0.74702	-0.930511	1	-0.86178	0.537773
CHOP	0.603406	0.731075	-0.840329	0.481103	-0.836361	0.763464	-0.797426	-0.787217	0.706343	0.719577	0.742002	0.878943	0.240313	0.307419	0.753401	0.748958	-0.86178	1	-0.683725
CHONP	-0.379642	-0.4082	0.504941	-0.246833	0.541951	-0.445766	0.486163	0.352531	-0.325084	-0.249785	-0.481877	-0.503728	-0.11928	-0.273062	-0.500961	-0.449263	0.537773	-0.683725	1
